# Supplementary material for: Esophageal Cancer-Derived Extracellular Vesicle miR-21-5p Contributes to EMT of ESCC Cells by Disorganizing Macrophage Polarization
Source: Cancers (Basel). 2021 Aug 16;13(16):4122. doi: 10.3390/cancers13164122 (PMC8392810; doi:10.3390/cancers13164122)
Supplement: Supplementary file 1 [file cancers-13-04122-s001.zip]

Archive with 2 entries (2 files):
- cancers-1240805 original gel.zip
- cancers-1240805-supp.pdf
